# Supplementary material for: Reducing greenhouse gas emissions from pig slurry by acidification with organic and inorganic acids
Source: PLoS One. 2022 May 5;17(5):e0267693. doi: 10.1371/journal.pone.0267693 (PMC9070912; doi:10.1371/journal.pone.0267693)
Supplement: S4 Appendix — (XLSX) [file pone.0267693.s004.xlsx]

## Sheet: Figure2
Figure 2a				Figure 2b		Figure 2c
treatment	CH4 production (g/kg slurry)	pH end of experiment	days	treatment	CH4 production (g/kg slurry)	treatment	CH4 production (g/kg slurry)	pH end of experiment
Untreated	0.048656	7	6 days	H2SO4 + acetic	0.010635	Untreated1	0.0417291	7.03
Untreated	0.0507119	7	6 days	H2SO4 + acetic	0.00948404	Untreated2	0.0415782	7
H2SO4	0.00348031	5.64	6 days	H2SO4 + acetic	0.0109513	H2SO41	0.011517	5.87
H2SO4	0.0141257	5.86	6 days	H2SO4	0.0122988	H2SO42	0.0146736	5.83
H2SO4	0.00191862	5.79	6 days	H2SO4	0.012339	H2SO43	0.0129161	5.79
H3PO4	0.00568256	5.76	6 days	H2SO4	0.012636	Acetic(L)+H2SO4	0.0154279	6.05
H3PO4	0.00645837	5.72	6 days	H3PO4 + acetic	0.0115087	Acetic(M)+H2SO4	0.0117089	6.12
H3PO4	0.00310636	5.71	6 days	H3PO4 + acetic	0.0115471	Acetic(H)+H2SO4	0.0133505	6.03
Acetic	0.0159142	5.76	6 days	H3PO4 + acetic	0.012289	Citric(L)+H2SO4	0.0256316	6.45
Acetic	0.0151051	5.68	6 days	H3PO4	0.006959	Citric(M)+H2SO4	0.0196532	6.64
Acetic	0.0169502	5.78	6 days	H3PO4	0.0105807	Citric(H)+H2SO4	0.0158758	6.79
HCl	0.0192406	5.86	6 days	H3PO4	0.0113763	Formic(L)+H2SO4	0.0999153	5.72
HCl	0.0207631	5.83	6 days	HNO3 + acetic	0.000627947	Formic(M)+H2SO4	0.147135	5.84
HCl	0.0225065	5.88	6 days	HNO3 + acetic	0.000818889	Formic(H)+H2SO4	0.18852	5.89
HNO3	0.000407205	5.84	6 days	HNO3 + acetic	0.000832835	Lactic(L)+H2SO4	0.0378399	6
HNO3	0.00021357	5.77	6 days	HNO3	0.00138714	Lactic(M)+H2SO4	0.045586	6.25
HNO3	7.68198e-05	5.76	6 days	HNO3	0.00109435	Lactic(H)+H2SO4	0.0198252	6.41
Lactic	0.0201077	6.55	6 days	HNO3	0.00118199	Propanoic(L)+H2SO4	0.0148056	5.85
Lactic	0.0249921	6.51	6 days	No acid + acetic	0.0264326	Propanoic(M)+H2SO4	0.0139305	5.81
Lactic	0.0226865	6.52	6 days	No acid + acetic	0.0248259	Propanoic(H)+H2SO4	0.0130649	5.78
Untreated	0.0930475	7.09	18 days	No acid + acetic	0.0252646
Untreated	0.126994	6.88	18 days	Untreated	0.0557041
H2SO4	0.00379023	5.65	18 days	Untreated	0.0570758
H2SO4	0.0152522	5.87	18 days	Untreated	0.0569278
H2SO4	0.00323143	5.87	18 days
H3PO4	0.0059165	5.73	18 days
H3PO4	0.00666267	5.73	18 days
H3PO4	0.00320883	5.7	18 days
Acetic	0.0169755	5.79	18 days
Acetic	0.0156046	5.69	18 days
Acetic	0.0177508	5.83	18 days
HCl	0.0200401	5.96	18 days
HCl	0.0207631	5.92	18 days
HCl	0.0237231	6.03	18 days
HNO3	0.000407205	6.14	18 days
HNO3	0.00021357	5.95	18 days
HNO3	7.68198e-05	5.96	18 days
Lactic	0.0225052	7.01	18 days
Lactic	0.0281708	6.99	18 days
Lactic	0.0256866	6.99	18 days

## Sheet: Figure3
CHS1					CHS2						CHS3
treatment	2020-10-21	2020-10-29	2020-11-02	2020-11-05	Treatment	2020-11-11	2020-11-13	2020-11-16	2020-11-19	2020-11-23	Treatment	2020-11-26	2020-11-30	2020-12-03	2020-12-03	2020-12-08	2020-12-11
HNO3 pH 6.25	6.24	7.17	7.52	7.36	untreated	7.21	7.16	7.21	7.23	7.18	untreated	7.15	7.01	6.84	6.84	6.79	NA
HNO3 pH 6.25	6.25	7.35	7.47	7.3	untreated	7.2	7.21	7.22	7.14	7.15	untreated	7.15	6.92	6.79	6.79	6.78	6.69
HNO3 pH 6.25	6.23	6.95	7.6	7.42	untreated	7.2	7.23	7.22	7.2	7.22	untreated	7.13	6.92	6.78	6.78	6.8	6.75
HNO3 pH 6.0	6	6.16	6.26	6.33	H2SO4 to pH 5.5	5.5	5.74	5.74	5.72	5.68	H2SO4 to pH 5.5	5.48	6.07	6.3	5.52	6.39	6.36
HNO3 pH 6.0	5.98	6.13	6.2	6.27	H2SO4 to pH 5.5	5.52	5.74	5.74	5.72	5.72	H2SO4 to pH 5.5	5.51	6.22	6.3	5.52	6.4	6.37
HNO3 pH 6.0	5.98	6.17	6.29	6.36	H2SO4 to pH 5.5	5.52	5.74	5.74	5.72	5.71	H2SO4 to pH 5.5	5.48	6.11	6.29	5.52	6.39	6.38
HNO3 pH 5.75	5.75	5.89	5.91	5.89	HNO3 to pH 5.5	5.52	5.67	5.71	5.72	5.7	HNO3 to pH 5.5	5.48	6.13	6.61	5.52	6.96	6.82
HNO3 pH 5.75	5.74	5.88	5.9	5.86	HNO3 to pH 5.5	5.52	5.67	5.72	5.73	5.69	HNO3 to pH 5.5	5.48	6.2	6.63	5.48	6.99	6.81
HNO3 pH 5.75	5.74	5.88	5.9	5.86	HNO3 to pH 5.5	5.52	5.68	5.73	5.74	5.7	HNO3 to pH 5.5	5.48	6.19	6.8	5.49	6.96	6.79
HNO3 pH 5.5	5.48	5.74	5.76	5.7	HNO3(L) + H2SO4 to pH 5.5	5.51	5.72	5.74	5.71	5.66	HNO3(L) + H2SO4 to pH 5.5	5.48	6.2	6.36	5.49	6.47	6.55
HNO3 pH 5.5	5.49	5.74	5.76	5.7	HNO3(L) + H2SO4 to pH 5.5	5.5	5.69	5.72	5.69	5.65	HNO3(L) + H2SO4 to pH 5.5	5.52	6.19	6.38	5.52	6.47	6.48
HNO3 pH 5.5	5.48	5.73	5.76	5.69	HNO3(L) + H2SO4 to pH 5.5	5.5	5.7	5.71	5.69	5.66	HNO3(L) + H2SO4 to pH 5.5	5.49	6.04	6.38	5.48	6.48	6.51
untreated	6.96	7	7.03	6.85	HNO3(H) + H2SO4 to pH 5.5	5.49	5.67	5.68	5.67	5.63	HNO3(H) + H2SO4 to pH 5.5	5.51	6.14	6.5	5.51	6.57	6.57
untreated	6.96	6.98	6.97	6.92	HNO3(H) + H2SO4 to pH 5.5	5.51	5.7	5.72	5.74	5.73	HNO3(H) + H2SO4 to pH 5.5	5.48	6.33	6.59	5.48	6.6	6.6
untreated	6.96	6.98	7.01	6.87	HNO3(H) + H2SO4 to pH 5.5	5.48	5.65	5.66	5.66	5.61	HNO3(H) + H2SO4 to pH 5.5	5.5	6.13	6.53	5.49	6.57	6.59

## Sheet: Figure4
Figure 4a							Figure 4b
ph625	ph6	ph575	ph55	untreated	gas	time	treatment	cumulative emission	gas
0	0	0	0	0	ch4	0.0822312	HNO3 pH 6.25	0.0039	ch4
0	0	0	0	0	ch4	0.248817	HNO3 pH 6.25	0.0049	ch4
0	0	0	0	0	ch4	0.415453	HNO3 pH 6.25	0.0017	ch4
0	0	0	0	0	ch4	0.582074	HNO3 pH 6.0	0.0001	ch4
0	0	0	0	0	ch4	0.748692	HNO3 pH 6.0	0	ch4
0	0	0	0	0	ch4	0.915289	HNO3 pH 6.0	0.0001	ch4
0	0	0	0	0	ch4	1.08192	HNO3 pH 5.75	1e-05	ch4
0	0	0	0	0	ch4	1.24853	HNO3 pH 5.75	0	ch4
0	0	0	0	0	ch4	1.41516	HNO3 pH 5.75	0.0001	ch4
0	0	0	0	0	ch4	1.58176	HNO3 pH 5.5	0	ch4
0	0	0	0	0	ch4	1.74839	HNO3 pH 5.5	0	ch4
0	0	0	0	0	ch4	1.915	HNO3 pH 5.5	0.0001	ch4
0	0	0	0	0	ch4	2.0816	untreated	0.1478	ch4
0	0	0	0	0	ch4	2.24824	untreated	0.2019	ch4
0	0	0	0	0	ch4	2.41486	untreated	0.1694	ch4
0	0	0	0	0	ch4	2.58145	HNO3 pH 6.25	0.151013	n2o
0	0	0	0	0	ch4	2.74809	HNO3 pH 6.25	0.193973	n2o
0	0	0	0	0	ch4	2.91471	HNO3 pH 6.25	0.0981367	n2o
0	0	0	0	0	ch4	3.08133	HNO3 pH 6.0	0.0296181	n2o
0	0	0	0	0	ch4	3.24796	HNO3 pH 6.0	0.0227976	n2o
0	0	0	0	0	ch4	3.41414	HNO3 pH 6.0	0.0362815	n2o
0	0	0	0	0	ch4	3.53952	HNO3 pH 5.75	0.00936608	n2o
0	0	0	0	0	ch4	3.70614	HNO3 pH 5.75	0.00986595	n2o
0	0	0	0	0	ch4	3.87276	HNO3 pH 5.75	0.0102597	n2o
0	0	0	0	0	ch4	4.03937	HNO3 pH 5.5	0.00800187	n2o
0	0	0	0	0	ch4	4.206	HNO3 pH 5.5	0.0078785	n2o
0	0	0	0	0	ch4	4.37259	HNO3 pH 5.5	0.00945912	n2o
0	0	0	0	0	ch4	4.53923	untreated	0.0161241	n2o
0	0	0	0	0	ch4	4.70585	untreated	0.0190391	n2o
0	0	0	2.79404e-06	0	ch4	4.87244	untreated	0.0151721	n2o
0	0	0	0	0.000409874	ch4	5.03908	HNO3 pH 6.25	10.7813	co2
0	0	0	0	0	ch4	5.20569	HNO3 pH 6.25	9.23203	co2
0	0	0	0	0	ch4	5.37231	HNO3 pH 6.25	11.6184	co2
0	0	0	0	0	ch4	5.53892	HNO3 pH 6.0	3.57726	co2
0	0	0	0	0	ch4	5.70554	HNO3 pH 6.0	2.73671	co2
0	0	0	0	0.0160722	ch4	5.87216	HNO3 pH 6.0	4.10298	co2
0	0	0	0	0.0119827	ch4	6.03879	HNO3 pH 5.75	0.798054	co2
0	0	0	0	0.0154448	ch4	6.2054	HNO3 pH 5.75	0.910132	co2
0	0	0	0	0.0124849	ch4	6.37199	HNO3 pH 5.75	0.978731	co2
0	0	0	0	0.0123368	ch4	6.53864	HNO3 pH 5.5	1.05241	co2
3.51431e-06	0	0	0	0.0160609	ch4	6.70527	HNO3 pH 5.5	0.965477	co2
6.08249e-05	8.43563e-07	0	1.54092e-05	0.0164557	ch4	6.87186	HNO3 pH 5.5	1.21159	co2
0	0	0	0	0.0148798	ch4	7.03851	untreated	14.2765	co2
0	0	0	0	0.0164241	ch4	7.20512	untreated	17.0384	co2
0	0	0	0	0.0172068	ch4	7.37175	untreated	15.278	co2
0	0	0	0	0.0152631	ch4	7.53837	HNO3 pH 6.25	75.6248	co2-eq100
1.23192e-05	0	0	0	0.0164425	ch4	7.70496	HNO3 pH 6.25	97.1375	co2-eq100
0.000123504	1.1903e-06	0	0	0.0151789	ch4	7.87158	HNO3 pH 6.25	49.1356	co2-eq100
0.000208061	2.80879e-06	1.48099e-05	8.3703e-06	0.00106145	ch4	8.03822	HNO3 pH 6.0	14.8242	co2-eq100
5.12816e-05	0	3.01655e-06	0	0.00492212	ch4	8.20481	HNO3 pH 6.0	11.4108	co2-eq100
1.72855e-05	0	0	0	0.00781947	ch4	8.37145	HNO3 pH 6.0	18.159	co2-eq100
0	0	0	0	0.00960403	ch4	8.53807	HNO3 pH 5.75	4.68851	co2-eq100
0.000106918	0	0	3.23696e-05	0.0151871	ch4	8.70468	HNO3 pH 5.75	4.93828	co2-eq100
0	0	0	0	0.000950791	ch4	8.8713	HNO3 pH 5.75	5.13609	co2-eq100
0	0	0	0	0.00178333	ch4	9.0379	HNO3 pH 5.5	4.00547	co2-eq100
0	0	0	0	0.00021955	ch4	9.20452	HNO3 pH 5.5	3.94323	co2-eq100
0	0	0	0	0	ch4	9.37115	HNO3 pH 5.5	4.73541	co2-eq100
0	0	0	0	0.000364007	ch4	9.53775	untreated	9.71828	co2-eq100
0	0	0	0	0	ch4	9.70437	untreated	12.1522	co2-eq100
0	0	0	0	0.000587674	ch4	9.87098	untreated	9.48404	co2-eq100
0	0	0	0	0.000682471	ch4	10.0376	HNO3 pH 6.25	0.42004	nh3
0	0	0	0	0	ch4	10.2042	HNO3 pH 6.25	0.412523	nh3
0	0	0	0	0.00255998	ch4	10.3708	HNO3 pH 6.25	0.445454	nh3
0	0	0	0	0	ch4	10.5375	HNO3 pH 6.0	0.0577592	nh3
0	0	0	0	0.000296418	ch4	10.7041	HNO3 pH 6.0	0.0304855	nh3
0	0	0	0	0	ch4	10.8707	HNO3 pH 6.0	0.0544899	nh3
0	0	0	0	0.00814368	ch4	11.0373	HNO3 pH 5.75	0.000810388	nh3
0	0	0	0	0	ch4	11.2039	HNO3 pH 5.75	0.000891364	nh3
0	0	0	0	0	ch4	11.3705	HNO3 pH 5.75	0.00122496	nh3
0	0	0	0	0	ch4	11.5372	HNO3 pH 5.5	0.000556344	nh3
0	0	2.68411e-05	5.79912e-06	0.0129639	ch4	11.7038	HNO3 pH 5.5	0.000348079	nh3
0.00165537	7.51166e-05	0.000105155	4.80187e-05	0.00105082	ch4	11.8704	HNO3 pH 5.5	0.000253553	nh3
0.000212667	0	0	0	0.00304402	ch4	12.037	untreated	0.596824	nh3
0.000108463	0	0	0	0.00595039	ch4	12.2036	untreated	0.635905	nh3
0.000131632	0	0	0	0.00802033	ch4	12.3702	untreated	0.568612	nh3
0.000147744	0	0	0	0.020087	ch4	12.5369
0.000206727	0	0	0	0.0183015	ch4	12.7035
0.000328524	0	0	0	0.0158979	ch4	12.8701
0.000415756	0	0	0	0.0122807	ch4	13.0367
0.000430237	0	0	0	0.0156833	ch4	13.2033
0.000509136	6.20188e-06	1.44977e-05	0	0.0109118	ch4	13.37
0.000457335	0	0	0	0.0095672	ch4	13.5366
0.000462019	0	0	0	0.00984737	ch4	13.7032
0.000604675	0	0	0	0.0118565	ch4	13.8698
0.000733485	0	0	1.19584e-05	0.0114062	ch4	14.0364
0.000747551	0	0	0	0.00831478	ch4	14.203
0.000830697	0	3.82733e-06	0	0.00970183	ch4	14.3697
0.000181282	0.000447307	0.000348217	0.000640412	0.00248126	n2o	0.0822312
0.000484726	0.000255337	0.00030776	0.000351471	0.0016753	n2o	0.248817
0.000449143	0.000418051	0.000466676	0.000399406	0.00222312	n2o	0.415453
0.000411022	0.000394088	0.000381472	0.000324844	0.00151474	n2o	0.582074
0.00043376	0.000295286	0.000267374	0.000243292	0.00157578	n2o	0.748692
0.000549087	0.000379424	0.000364579	0.000318613	0.00180174	n2o	0.915289
0.000573504	0.000438704	0.000416915	0.000391043	0.00134823	n2o	1.08192
0.00069371	0.000435427	0.000430358	0.0003623	0.00139514	n2o	1.24853
0.000977344	0.000469544	0.000446028	0.000335113	0.00115244	n2o	1.41516
0.00119759	0.000433108	0.000332723	0.000270863	0.0013249	n2o	1.58176
0.0018217	0.000496629	0.00041454	0.000315594	0.00122425	n2o	1.74839
0.00236136	0.000516323	0.000397687	0.000343115	0.00128045	n2o	1.915
0.0034692	0.000685063	0.000515799	0.000529994	0.00138177	n2o	2.0816
0.00409712	0.00063939	0.000442769	0.000386858	0.00123024	n2o	2.24824
0.00464828	0.000733156	0.000485535	0.000476954	0.00163492	n2o	2.41486
0.00490949	0.000653419	0.00035197	0.000345388	0.00130486	n2o	2.58145
0.00515073	0.000621898	0.000413544	0.000342503	0.00137907	n2o	2.74809
0.00585128	0.00102584	0.000717318	0.000746539	0.00176516	n2o	2.91471
0.00566111	0.00083373	0.000449344	0.000474605	0.00155055	n2o	3.08133
0.00583223	0.000909632	0.000494021	0.000531332	0.00140001	n2o	3.24796
0.00605552	0.000987473	0.000575422	0.000548338	0.00203946	n2o	3.41414
0.00643466	0.00113838	0.000656059	0.000644296	0.00180729	n2o	3.53952
0.00741128	0.00121468	0.000738495	0.000704453	0.00215318	n2o	3.70614
0.00852078	0.00134172	0.000721077	0.000713449	0.00201487	n2o	3.87276
0.0102538	0.000960702	0.000399549	0.000371756	0.00233423	n2o	4.03937
0.0126545	0.00127599	0.000499365	0.000500385	0.00259207	n2o	4.206
0.0180498	0.00153033	0.000691322	0.000641961	0.00296162	n2o	4.37259
0.0194565	0.00155125	0.000723499	0.000760866	0.00271124	n2o	4.53923
0.0258024	0.00165934	0.000658108	0.000596366	0.00299797	n2o	4.70585
0.0288498	0.00149289	0.000572406	0.000626068	0.00312816	n2o	4.87244
0.0387688	0.00179042	0.000714132	0.00063321	0.00281904	n2o	5.03908
0.0508886	0.00155377	0.000495271	0.000487844	0.00246769	n2o	5.20569
0.0662843	0.0020166	0.000746355	0.000739303	0.00320078	n2o	5.37231
0.0787129	0.00190088	0.000732496	0.00058291	0.00348701	n2o	5.53892
0.0894063	0.00162303	0.000272271	0.000343078	0.00276308	n2o	5.70554
0.144539	0.00171914	0.000546459	0.000470565	3.02376e-05	n2o	5.87216
0.0705822	0.00221123	0.000646298	0.000699125	0	n2o	6.03879
0.0500351	0.00290241	0.00063374	0.000495327	4.77581e-06	n2o	6.2054
0.0335231	0.0025403	0.000608825	0.000621822	5.65067e-05	n2o	6.37199
0.0134101	0.00241379	0.00053002	0.000372508	0	n2o	6.53864
0.010065	0.00252108	0.000778096	0.000474284	1.21352e-05	n2o	6.70527
0.00119841	0.00246651	0.000578894	0.000596338	2.01037e-05	n2o	6.87186
0.000505951	0.00307071	0.000646282	0.000665958	0.000102613	n2o	7.03851
0.000548582	0.00285472	0.000581934	0.000487318	1.0964e-05	n2o	7.20512
0.000310483	0.00263612	0.000502487	0.000342817	0	n2o	7.37175
0.000418541	0.0024275	0.00046565	0.000403916	0	n2o	7.53837
0.000414024	0.00297408	0.000720918	0.000521992	0.000173798	n2o	7.70496
7.94376e-05	0.00272154	0.000495523	0.000469203	0	n2o	7.87158
0.00105559	0.00458937	0.00122631	0.000901003	4.18543e-05	n2o	8.03822
0.00382148	0.00206972	0.000713586	0.000553279	5.94918e-05	n2o	8.20481
0.000295197	0.00185929	0.000618345	0.000503286	7.84019e-05	n2o	8.37145
0	0.00151198	0.000375464	0.000238927	0	n2o	8.53807
0.000176514	0.00162865	0.000541781	0.000408363	0.000254216	n2o	8.70468
0.00192004	0.00194585	0.000774853	0.000680999	0.00249946	n2o	8.8713
0.00321411	0.00173869	0.000385508	0.000284381	0.00180125	n2o	9.0379
0.00298296	0.00193078	0.000506133	0.000415764	0.00205948	n2o	9.20452
0.00296207	0.00211399	0.00043089	0.000281773	0.00159244	n2o	9.37115
0.00306644	0.00232036	0.000700002	0.000586372	0.00176734	n2o	9.53775
0.00273105	0.00226147	0.000571802	0.000480508	0.00167117	n2o	9.70437
0.00306012	0.00243793	0.000661575	0.000540303	0.00177879	n2o	9.87098
0.00277215	0.00249932	0.000626554	0.000505705	0.00158011	n2o	10.0376
0.00267006	0.00249048	0.000562267	0.000483821	0.00139315	n2o	10.2042
0.00282231	0.00260219	0.00057259	0.00048055	0.00137332	n2o	10.3708
0.00282737	0.00287578	0.000905036	0.00075595	0.00165207	n2o	10.5375
0.0023388	0.00269943	0.000619038	0.000482049	0.0014324	n2o	10.7041
0.00257671	0.00303679	0.00081848	0.000674117	0.00167677	n2o	10.8707
0.00252069	0.00312842	0.000868291	0.000743805	0.0017008	n2o	11.0373
0.00267737	0.00319123	0.000903416	0.000800626	0.00180404	n2o	11.2039
0.00242848	0.00335787	0.00103905	0.000924672	0.00190574	n2o	11.3705
0.00245547	0.00328022	0.000787115	0.000674824	0.001872	n2o	11.5372
0.00249813	0.00330567	0.000708829	0.000552635	0	n2o	11.7038
2.03373e-05	0.00988226	0.0027516	0.00187703	2.88688e-05	n2o	11.8704
0.000380646	0.00425392	0.0015965	0.00131547	0.000126726	n2o	12.037
0.000191609	0.00337981	0.00118762	0.00104196	1.60094e-05	n2o	12.2036
6.20311e-05	0.00304092	0.00113805	0.000897574	2.61476e-05	n2o	12.3702
4.78598e-06	0.00282311	0.00104983	0.000885961	8.83258e-06	n2o	12.5369
9.58293e-05	0.00279011	0.00106146	0.000822871	6.00026e-06	n2o	12.7035
1.13774e-05	0.00264768	0.000944043	0.000663579	0	n2o	12.8701
5.37797e-06	0.002731	0.000873212	0.000736272	0	n2o	13.0367
0	0.00263284	0.000827241	0.000715447	0	n2o	13.2033
0	0.00268181	0.000891277	0.000724056	3.02948e-05	n2o	13.37
0	0.00268989	0.000942022	0.000773046	2.04718e-05	n2o	13.5366
0.000194909	0.00282868	0.00104366	0.000852124	0.00013584	n2o	13.7032
0.000110524	0.00287353	0.00106519	0.00081011	8.56455e-05	n2o	13.8698
0	0.002827	0.000871141	0.000714519	1.55445e-05	n2o	14.0364
8.3376e-05	0.00295298	0.000975049	0.000851819	0.000108088	n2o	14.203
7.73896e-05	0.00289485	0.00100686	0.00074443	3.74047e-05	n2o	14.3697
0.0345508	0.586327	0.313305	0.611517	1.40156	co2	0.0822312
0.355438	0.178048	0.174401	0.195394	1.06863	co2	0.248817
0.275762	0.176677	0.099314	0.136057	1.41865	co2	0.415453
0.270528	0.198894	0.115488	0.158723	1.10246	co2	0.582074
0.04994	0.00746225	0.0097274	0.00585837	1.11775	co2	0.748692
0.245338	0.0915119	0.0836848	0.125094	1.31898	co2	0.915289
0.286165	0.10772	0.0900544	0.111145	1.09376	co2	1.08192
0.394938	0.147519	0.155129	0.148696	1.16881	co2	1.24853
0.509738	0.0703572	0.0674517	0.0858084	1.05033	co2	1.41516
0.487792	0.0661345	0.0247381	0.0336558	1.13244	co2	1.58176
0.475323	0	0.00522668	0.00374787	0.989054	co2	1.74839
0.574536	0	0.0148168	0.0474094	1.18572	co2	1.915
0.752074	0.0132268	0.0187888	0.0723811	1.11566	co2	2.0816
0.593158	0.0382243	0.0220073	0.00654278	1.09399	co2	2.24824
0.76592	0.170273	0.142811	0.140867	1.45249	co2	2.41486
0.692348	0.0254404	0.0145521	0.0698092	1.20366	co2	2.58145
0.678897	0.00125373	0	0	1.14324	co2	2.74809
0.817417	0.0514435	0.0352148	0.0750414	1.21807	co2	2.91471
0.739979	0.0568047	0.0505933	0.0112468	1.17891	co2	3.08133
0.741446	0.0582536	0.0209566	0.0503277	1.26469	co2	3.24796
0.924751	0.150793	0.133496	0.181249	1.6495	co2	3.41414
0.988269	0.215844	0.161062	0.177217	1.46273	co2	3.53952
0.976693	0.161294	0.12626	0.122629	1.61838	co2	3.70614
1.03472	0.204867	0.0900089	0.0952334	1.37379	co2	3.87276
0.79567	0.0658325	0	0.0169787	1.61517	co2	4.03937
0.931097	0.242973	0.0577999	0.130478	1.75458	co2	4.206
0.862101	0.190732	0.0310071	0.0831501	1.79241	co2	4.37259
0.887672	0.23737	0.0310674	0.1416	1.60067	co2	4.53923
0.800664	0.160032	0.00859211	0.0324138	1.76529	co2	4.70585
0.739285	0.179353	0.00396904	0.0327616	1.90359	co2	4.87244
0.948601	0.413318	0.193862	0.21768	1.838	co2	5.03908
0.575338	0.147243	0	0.00343648	1.32657	co2	5.20569
0.703257	0.385864	0.10354	0.145688	1.65831	co2	5.37231
0.466264	0.305387	0.0749504	0.0928022	1.95371	co2	5.53892
0.375093	0.158461	0	0.0151381	1.84681	co2	5.70554
0.450251	1.44298	0.172965	0.113746	0.822483	co2	5.87216
0.321514	0.227114	0.115567	0.120488	0.77989	co2	6.03879
0.414475	0.231806	0.0720666	0.105094	0.796234	co2	6.2054
0.329087	0.0997248	0.0077281	0.0495383	0.727208	co2	6.37199
0.284534	0.175062	0.00875827	0.0223841	0.692552	co2	6.53864
0.375798	0.196642	0.00963416	0.0143664	0.77565	co2	6.70527
0.354184	0.158205	0.00982655	0.0333874	0.781834	co2	6.87186
0.430733	0.211284	0.0697891	0.0730911	0.743868	co2	7.03851
0.448174	0.238891	0.0577568	0.0646527	0.821598	co2	7.20512
0.416988	0.205864	0.065998	0.0807179	0.767766	co2	7.37175
0.569451	0.277456	0.127971	0.175144	0.862611	co2	7.53837
0.295097	0.0772995	0	0	0.700391	co2	7.70496
0.515479	0.209844	0.0885143	0.077671	0.909212	co2	7.87158
0.488827	0.275648	0.159731	0.091406	0.417442	co2	8.03822
0.947203	0.147232	0.0437571	0.057413	0.44786	co2	8.20481
0.903327	0.219081	0.113791	0.130825	0.497482	co2	8.37145
0.590118	0.075144	0.00538334	0	0.513988	co2	8.53807
0.558844	0.10106	0.0990176	0.1042	0.701404	co2	8.70468
1.05891	0.342923	0.101897	0.153566	1.59183	co2	8.8713
1.59904	0.39659	0.0590162	0.0414243	1.3628	co2	9.0379
1.46713	0.41253	0.0161362	0.0111166	1.49949	co2	9.20452
1.39252	0.501414	0	0.0149241	1.16494	co2	9.37115
1.55163	0.530266	0.0509228	0.0281837	1.29968	co2	9.53775
1.54141	0.636544	0.0968845	0.138198	1.50962	co2	9.70437
1.61068	0.66771	0.128504	0.10795	1.40288	co2	9.87098
1.5153	0.54674	0.0477937	0.0377493	1.4012	co2	10.0376
1.34525	0.470008	0	0	1.19435	co2	10.2042
1.41838	0.434995	0	0	1.08181	co2	10.3708
1.59599	0.698437	0.190153	0.184043	1.45651	co2	10.5375
1.2358	0.41084	0	0	1.21956	co2	10.7041
1.54248	0.635822	0.0525862	0.0555744	1.42657	co2	10.8707
1.34583	0.566757	0.00697638	0.00606083	1.33975	co2	11.0373
1.45802	0.625102	0.0213699	0.0291564	1.36877	co2	11.2039
1.39953	0.618547	0.115812	0.120073	1.40642	co2	11.3705
1.28301	0.514342	0	0	1.31428	co2	11.5372
1.40695	0.561311	0	0	0.54585	co2	11.7038
0.408646	0.131947	0.114608	0.0298447	0.435451	co2	11.8704
0.488711	0.0458998	0.0685658	0.0395506	0.379565	co2	12.037
0.50142	0.0230128	0	0.0253585	0.496823	co2	12.2036
0.573915	0.117263	0.102783	0.0861223	0.570732	co2	12.3702
0.516612	0.00262982	0.00778518	0	0.506187	co2	12.5369
0.524873	0.0194857	0.0208218	0.0183024	0.61342	co2	12.7035
0.444327	0.0121333	0.023525	0	0.532274	co2	12.8701
0.563668	0.155201	0.0491602	0.0505193	0.556856	co2	13.0367
0.450077	0.056989	0	0.00865269	0.449042	co2	13.2033
0.499172	0.122628	0.0506771	0.0572359	0.557042	co2	13.37
0.473206	0.164258	0.0693036	0.0797039	0.525844	co2	13.5366
0.463469	0.0860202	0.0133086	0	0.552219	co2	13.7032
0.460195	0.103876	0.0356603	0.0493066	0.559261	co2	13.8698
0.46165	0.190166	0.00377875	0.0535718	0.507796	co2	14.0364
0.472408	0.161847	0.0918146	0.0263879	0.561462	co2	14.203
0.583891	0.268405	0.180345	0.158717	0.619031	co2	14.3697
0	0	0	8.45297e-05	0.0669947	nh3	0.0822312
0.00582687	0.00122257	0.00105028	0.000847384	0.0612577	nh3	0.248817
0.0032831	0.000603878	1.82119e-05	9.0803e-05	0.0590583	nh3	0.415453
0.00234003	0.000273266	0	0	0.062752	nh3	0.582074
0.00216799	7.82544e-05	0	0	0.0650347	nh3	0.748692
0.00244821	2.14437e-05	0	0	0.0535741	nh3	0.915289
0.00343925	4.05602e-05	0	0	0.0509974	nh3	1.08192
0.00508734	3.32339e-05	0	0	0.0484521	nh3	1.24853
0.00734028	0	0	0	0.0479484	nh3	1.41516
0.00978743	0.000186865	0	8.80447e-06	0.0453581	nh3	1.58176
0.0113523	0	0	0	0.0450415	nh3	1.74839
0.0134671	0.000376477	9.29602e-05	7.37281e-05	0.0418452	nh3	1.915
0.0139752	0	0	0	0.0424046	nh3	2.0816
0.0150808	3.25965e-05	0	0	0.04358	nh3	2.24824
0.0166518	0.000106628	0	0	0.0445852	nh3	2.41486
0.0184314	0.000377421	4.28969e-05	7.5498e-06	0.0464992	nh3	2.58145
0.0204829	0.000454571	8.19819e-05	4.58711e-05	0.0512873	nh3	2.74809
0.023055	0.000583207	0.000166294	0.000118488	0.0544016	nh3	2.91471
0.0240219	0.000111028	0	0	0.0583115	nh3	3.08133
0.0261785	0.000447659	0	0	0.0639986	nh3	3.24796
0.0277131	0.000263814	0	0	0.0657677	nh3	3.41414
0.0282771	0.000201312	0	0	0.0691547	nh3	3.53952
0.0301346	0.000187413	0	0	0.0744273	nh3	3.70614
0.0302486	0.00042337	0	0	0.0810477	nh3	3.87276
0.0328927	0.0014465	9.08363e-05	8.70966e-05	0.0918273	nh3	4.03937
0.0335252	0.00186525	0.000201949	0.000104676	0.0974735	nh3	4.206
0.0360531	0.00132981	0	0	0.0980336	nh3	4.37259
0.0365122	0.00191946	0	0	0.106264	nh3	4.53923
0.0401878	0.00216096	0	0	0.10641	nh3	4.70585
0.0414048	0.00225569	0	0	0.108633	nh3	4.87244
0.0425616	0.00322937	0	0	0.105569	nh3	5.03908
0.0447404	0.00383522	0.000103986	0	0.112316	nh3	5.20569
0.0454079	0.00401127	4.03557e-06	0	0.111305	nh3	5.37231
0.0507619	0.00415021	0	0	0.113982	nh3	5.53892
0.0548255	0.00533087	0.000343472	0.000121183	0.115145	nh3	5.70554
0.0565861	7.22994e-05	6.13803e-06	4.02527e-07	3.99726e-06	nh3	5.87216
4.68111e-06	1.38632e-07	1.2713e-06	7.17252e-08	7.10507e-07	nh3	6.03879
3.7424e-06	2.82564e-06	1.12401e-06	2.80353e-07	2.19497e-07	nh3	6.2054
1.27698e-07	1.05106e-07	4.71465e-08	1.3279e-07	2.26064e-08	nh3	6.37199
0	1.30101e-09	3.61839e-09	0	0	nh3	6.53864
0	0	0	0	7.82665e-09	nh3	6.70527
8.20333e-08	6.17386e-08	2.50394e-08	7.23377e-08	4.92632e-08	nh3	6.87186
0	0	9.66823e-09	3.59535e-09	0	nh3	7.03851
0	0	0	2.15459e-09	0	nh3	7.20512
7.04613e-09	1.1723e-08	1.50236e-08	3.9285e-08	0	nh3	7.37175
2.30728e-08	2.45131e-08	2.7093e-08	2.24571e-08	8.66e-09	nh3	7.53837
1.71374e-07	8.81028e-08	5.95645e-08	1.43572e-07	9.95809e-08	nh3	7.70496
1.62361e-08	1.72979e-08	2.6862e-08	0	1.82966e-09	nh3	7.87158
6.81639e-09	0	5.11928e-09	3.74894e-09	0	nh3	8.03822
0	9.82252e-09	0	0	0	nh3	8.20481
3.35735e-10	0	0	1.15028e-08	9.12632e-09	nh3	8.37145
4.29085e-08	1.13319e-07	8.05143e-09	2.56292e-08	2.76074e-08	nh3	8.53807
0	8.97501e-06	0	0	0.000357503	nh3	8.70468
0.0403739	0.00502816	0	0	0.0748189	nh3	8.8713
0.108393	0.00879554	0.000664414	0.000172514	0.0688705	nh3	9.0379
0.105932	0.0114417	0.000735787	0.00025616	0.0672838	nh3	9.20452
0.105329	0.012761	0.000369475	3.29343e-05	0.0651554	nh3	9.37115
0.102796	0.0133798	0	0	0.0630448	nh3	9.53775
0.101733	0.0141971	0.000301283	1.81468e-05	0.0627279	nh3	9.70437
0.103594	0.0147706	0.000308627	0	0.0614624	nh3	9.87098
0.102166	0.0146745	0.000180799	0	0.0570232	nh3	10.0376
0.100525	0.0147307	4.10525e-05	0	0.0588985	nh3	10.2042
0.0984821	0.0142903	0	0	0.0568808	nh3	10.3708
0.0974511	0.0153265	0.000627297	0.000260525	0.0601666	nh3	10.5375
0.095905	0.0144764	0	0	0.0630502	nh3	10.7041
0.0956793	0.0150721	0	0	0.0634388	nh3	10.8707
0.0969768	0.0159633	0.000200084	0	0.0680069	nh3	11.0373
0.0965813	0.0160041	2.10296e-05	0	0.0723473	nh3	11.2039
0.0940383	0.016203	2.63281e-05	0	0.0732123	nh3	11.3705
0.0945779	0.0165513	1.74935e-05	0	0.0730952	nh3	11.5372
0.0930332	0.0173793	0.000205985	1.2133e-07	6.80127e-08	nh3	11.7038
1.74992e-07	1.52162e-07	1.12837e-07	1.59842e-07	7.46616e-08	nh3	11.8704
1.04933e-07	1.63799e-07	1.26371e-07	1.11846e-07	1.37212e-07	nh3	12.037
3.96729e-08	5.99012e-08	5.0139e-08	6.31993e-08	6.63506e-08	nh3	12.2036
2.83892e-08	6.78776e-08	9.07382e-08	2.93801e-08	3.05414e-08	nh3	12.3702
2.97927e-08	1.74421e-08	3.79418e-08	0	3.19115e-08	nh3	12.5369
3.59545e-08	2.92186e-08	0	2.12364e-08	1.21495e-08	nh3	12.7035
5.38953e-08	6.12937e-08	3.08758e-08	7.53723e-08	7.29322e-08	nh3	12.8701
8.98966e-08	1.31667e-07	1.12546e-07	6.09645e-08	9.35401e-08	nh3	13.0367
2.32765e-08	1.64869e-08	4.14611e-08	4.62754e-08	9.64518e-08	nh3	13.2033
0	0	0	0	0	nh3	13.37
3.78157e-09	6.62374e-09	0	9.69066e-09	1.51073e-08	nh3	13.5366
3.51678e-08	0	3.62016e-09	1.55351e-08	2.05694e-08	nh3	13.7032
0	0	0	0	0	nh3	13.8698
4.91656e-11	2.24223e-08	0	1.30654e-08	2.16597e-08	nh3	14.0364
0	0	0	0	0	nh3	14.203
0	2.65975e-08	0	0	3.93331e-09	nh3	14.3697

## Sheet: Figure5
Figure 5a							Figure 5b
untreated	H2SO4	HNO3	HNO3(L)H2SO4	HNO3(H)H2SO4	gas	time (days)	treatment	cumlative emission	gas
0.00268641	5.59097e-05	2.92525e-05	3.29734e-05	7.26071e-05	ch4	0.0874257	H2SO4	0.00956288	ch4
0.00408923	7.16674e-05	2.69902e-05	3.11976e-05	6.38844e-05	ch4	0.25404	H2SO4	0.00577057	ch4
0.00534755	9.34102e-05	2.23193e-05	2.71992e-05	5.82802e-05	ch4	0.420653	H2SO4	0.00798956	ch4
0.00679148	0.000142681	1.35037e-05	2.00081e-05	4.14579e-05	ch4	0.587272	HNO3	0.000197156	ch4
0.00840246	0.000202458	8.72722e-06	1.53395e-05	3.39883e-05	ch4	0.753892	HNO3	0.000175759	ch4
0.0112148	0.000278975	5.1316e-06	1.194e-05	2.83074e-05	ch4	0.920507	HNO3	0.000170172	ch4
0.0126727	0.000360481	4.38467e-06	9.89648e-06	2.32295e-05	ch4	1.08713	HNO3 (L) + H2SO4	0.000178927	ch4
0.0141983	0.000449133	1.81418e-05	1.92978e-05	2.05916e-05	ch4	1.25374	HNO3 (L) + H2SO4	0.000161929	ch4
0.015838	0.00052996	2.97812e-05	2.38163e-05	1.65559e-05	ch4	1.42036	HNO3 (L) + H2SO4	6.67547e-05	ch4
0.0179194	0.000587544	3.07267e-05	2.36432e-05	1.52778e-05	ch4	1.58697	HNO3 (H) + H2SO4	6.14722e-05	ch4
0.0149647	0.000708254	3.03629e-05	2.20876e-05	1.23727e-05	ch4	1.75359	HNO3 (H) + H2SO4	0.000146968	ch4
0.0130283	0.000636489	2.70692e-05	1.89571e-05	1.0086e-05	ch4	1.9202	HNO3 (H) + H2SO4	8.17865e-05	ch4
0.0111345	0.000538977	1.25849e-05	7.36692e-06	5.93247e-06	ch4	2.08682	untreated	0.206192	ch4
0.0104459	0.000428623	1.03005e-06	1.18265e-06	3.86906e-06	ch4	2.25344	untreated	0.124808	ch4
0.00985809	0.00034072	5.14677e-06	5.42489e-06	4.13833e-06	ch4	2.42006	untreated	0.12341	ch4
0.011689	0.000200257	1.74541e-05	1.32167e-05	4.59369e-06	ch4	2.58667	H2SO4	0.000292206	n2o
0.0129612	0.000244497	1.82772e-05	1.34646e-05	4.415e-06	ch4	2.75329	H2SO4	0.000320096	n2o
0.0148578	0.000295729	1.82772e-05	1.34123e-05	4.03371e-06	ch4	2.91991	H2SO4	0.000254939	n2o
0.01496	0.000352196	1.81927e-05	1.34123e-05	3.80457e-06	ch4	3.08653	HNO3	0.00282351	n2o
0.0136359	0.000409831	1.31305e-05	8.81119e-06	1.40172e-06	ch4	3.25312	HNO3	0.00251841	n2o
0.0152652	0.000453314	2.31707e-06	1.70639e-06	1.57325e-06	ch4	3.4142	HNO3	0.00283902	n2o
0.0167163	0.000503754	1.08192e-05	7.43469e-06	2.04873e-06	ch4	3.54472	HNO3 (L) + H2SO4	0.00351984	n2o
0.0177586	0.000562259	1.75197e-05	1.11333e-05	3.25021e-06	ch4	3.71134	HNO3 (L) + H2SO4	0.00302392	n2o
0.017316	0.000628481	2.10609e-05	1.31169e-05	3.52603e-06	ch4	3.87796	HNO3 (L) + H2SO4	0.00327274	n2o
0.0178965	0.000679405	3.00501e-05	1.87949e-05	3.62684e-06	ch4	4.04458	HNO3 (H) + H2SO4	0.00211172	n2o
0.0178352	0.000709005	2.85562e-05	1.73363e-05	2.14971e-06	ch4	4.21119	HNO3 (H) + H2SO4	0.00576715	n2o
0.0169454	0.000712218	2.01587e-05	1.22947e-05	3.75713e-06	ch4	4.37781	HNO3 (H) + H2SO4	0.00231461	n2o
0.0143793	0.000726838	2.01118e-05	1.21211e-05	3.72867e-06	ch4	4.54442	untreated	0.000139171	n2o
0.0126054	0.000690134	2.0204e-05	1.23096e-05	3.75227e-06	ch4	4.71104	untreated	0.000198969	n2o
0.011117	0.000845699	1.55737e-05	9.80896e-06	4.245e-06	ch4	4.87765	untreated	0.000214363	n2o
0.00870175	0.000765292	1.77435e-05	1.05803e-05	4.28135e-06	ch4	5.04428	H2SO4	0.865321	co2
0.00816343	0.000680222	1.68157e-05	9.64577e-06	2.19845e-06	ch4	5.21089	H2SO4	0.875094	co2
0.00947962	0.000553522	1.01621e-05	6.12081e-06	1.02543e-06	ch4	5.37751	H2SO4	1.07704	co2
0.0134677	0.000503001	3.0811e-05	2.29593e-05	3.55875e-06	ch4	5.54413	HNO3	0.828054	co2
0.0144566	0.000293733	4.54452e-05	2.83075e-05	3.36406e-06	ch4	5.71075	HNO3	0.804874	co2
0.0163064	0.000352759	4.42079e-05	2.7664e-05	3.57072e-06	ch4	5.87737	HNO3	0.820886	co2
0.0178795	0.000442891	4.46226e-05	2.77207e-05	4.00835e-06	ch4	6.04399	HNO3 (L) + H2SO4	0.746071	co2
0.0173937	0.000542119	4.48031e-05	2.77207e-05	4.01602e-06	ch4	6.21061	HNO3 (L) + H2SO4	0.836326	co2
0.0161228	0.000628108	2.05208e-05	8.7101e-06	1.30322e-06	ch4	6.37722	HNO3 (L) + H2SO4	0.646731	co2
0.0175115	0.000713506	1.52769e-06	1.84576e-07	9.04367e-07	ch4	6.54384	HNO3 (H) + H2SO4	0.55063	co2
0.0170265	0.000729795	5.95217e-07	5.67079e-08	7.24864e-07	ch4	6.71047	HNO3 (H) + H2SO4	1.51477	co2
0.0155961	0.000731212	2.18232e-06	7.04571e-07	3.24058e-07	ch4	6.87708	HNO3 (H) + H2SO4	0.602897	co2
0.0170286	0.000789235	9.04668e-06	4.81323e-06	5.71104e-07	ch4	7.0437	untreated	24.793	co2
0.0165023	0.000809252	1.39844e-05	7.06706e-06	3.55046e-07	ch4	7.21032	untreated	5.92135	co2
0.0148318	0.000970549	1.39844e-05	7.06706e-06	3.55046e-07	ch4	7.37695	untreated	6.57269	co2
0.0222088	0.000998386	1.59487e-05	8.34466e-06	1.63762e-06	ch4	7.54356	H2SO4	0.40636	co2-eq100
0.0201538	0.00103751	1.92475e-05	1.00735e-05	1.89091e-06	ch4	7.71018	H2SO4	0.317167	co2-eq100
0.0163578	0.00100489	1.25264e-05	5.96486e-06	1.64804e-06	ch4	7.8768	H2SO4	0.344913	co2-eq100
0.0142767	0.000940314	7.5886e-06	3.85476e-06	2.21862e-06	ch4	8.04341	HNO3	1.41853	co2-eq100
0.0133046	0.000668547	7.5886e-06	3.85476e-06	2.21862e-06	ch4	8.21003	HNO3	1.26524	co2-eq100
0.00459477	0.000565378	5.62429e-06	2.57717e-06	8.72535e-07	ch4	8.37665	HNO3	1.42556	co2-eq100
0.00588413	0.000462174	3.9349e-06	2.50634e-06	1.06832e-06	ch4	8.54326	HNO3 (L) + H2SO4	1.76655	co2-eq100
0.00707603	0.000395475	3.70872e-06	2.50634e-06	1.05648e-06	ch4	8.70989	HNO3 (L) + H2SO4	1.51787	co2-eq100
0.00810531	0.00039727	5.94274e-06	4.29148e-06	1.36904e-06	ch4	8.8765	HNO3 (L) + H2SO4	1.63982	co2-eq100
0.0113587	0.000469039	6.81077e-06	4.29148e-06	1.39709e-06	ch4	9.04311	HNO3 (H) + H2SO4	1.05859	co2-eq100
0.0116147	0.000538199	6.81077e-06	4.29148e-06	1.39709e-06	ch4	9.20973	HNO3 (H) + H2SO4	2.89045	co2-eq100
0.0115669	0.000603162	3.19966e-06	3.64e-06	5.3067e-06	ch4	9.37634	HNO3 (H) + H2SO4	1.16069	co2-eq100
0.0112882	0.000700815	1.95101e-05	1.519e-05	5.3067e-06	ch4	9.54296	untreated	5.67806	co2-eq100
0.0113868	0.000746126	2.27884e-05	1.65305e-05	5.58226e-06	ch4	9.70957	untreated	3.49435	co2-eq100
0.00911504	0.000751155	2.36341e-05	1.7433e-05	6.65665e-06	ch4	9.87619	untreated	3.46403	co2-eq100
0.00863691	0.000767765	2.37591e-05	1.78603e-05	7.05186e-06	ch4	10.0428
0.00877569	0.000765867	2.37591e-05	1.61492e-05	2.65634e-06	ch4	10.2094
0.0149013	0.000736559	9.22607e-06	6.29389e-06	4.07283e-06	ch4	10.376
0.0167061	0.000710201	5.03043e-06	3.38268e-06	3.88285e-06	ch4	10.5427
0.0280729	0.00067791	3.66407e-06	2.48014e-06	2.81494e-06	ch4	10.7093
0.0282403	0.000671064	3.53899e-06	2.05292e-06	2.41973e-06	ch4	10.8759
0.0290657	0.000646245	4.40768e-06	2.05292e-06	3.3961e-06	ch4	11.0425
0.0245818	0.000594334	2.61159e-06	3.58184e-07	3.65693e-06	ch4	11.2091
0.023156	0.000573716	1.29489e-06	0	2.68823e-06	ch4	11.3757
0.0114447	0.000585591	6.73945e-06	2.34588e-06	2.71007e-06	ch4	11.5424
0.0110562	0.00189408	7.13718e-06	2.88127e-06	2.81744e-06	ch4	11.709
0.00882202	0.00200829	6.26849e-06	3.03421e-06	1.86921e-06	ch4	11.8756
0.00667873	0.00209492	6.3247e-06	3.60494e-06	5.35159e-07	ch4	12.0422
0.00518321	0.00207074	6.3247e-06	3.65451e-06	1.01804e-06	ch4	12.2088
4.3603e-05	1.78515e-05	0.000141679	8.714e-05	0.000152539	n2o	0.0874257
5.67993e-05	1.33886e-05	0.000143035	0.000108887	0.000153686	n2o	0.25404
4.54394e-05	1.17389e-05	0.000127034	0.000100021	0.000151474	n2o	0.420653
2.75039e-05	1.26993e-05	0.000123971	0.000103575	0.000152421	n2o	0.587272
1.92776e-05	3.42038e-06	0.000118204	0.00010605	0.000150638	n2o	0.753892
3.32572e-05	2.761e-06	0.000148193	0.000154378	0.000193352	n2o	0.920507
1.39795e-05	6.65521e-06	0.000152551	0.000155471	0.000216365	n2o	1.08713
1.39795e-05	1.08099e-05	0.000192549	0.00019926	0.000252549	n2o	1.25374
1.99554e-05	1.20062e-05	0.00021164	0.000239869	0.000332632	n2o	1.42036
2.02788e-05	1.65675e-05	0.000320302	0.000336327	0.000355587	n2o	1.58697
3.2022e-05	5.22713e-05	0.00036865	0.000381577	0.000394642	n2o	1.75359
3.2022e-05	4.83771e-05	0.000373517	0.000409847	0.000402787	n2o	1.9202
3.4437e-05	4.71426e-05	0.000364813	0.000403908	0.000389477	n2o	2.08682
2.84612e-05	4.48052e-05	0.00035088	0.000377206	0.000315101	n2o	2.25344
3.08161e-05	4.69128e-05	0.000269935	0.000322135	0.000325288	n2o	2.42006
6.72384e-06	1.36885e-05	0.00021911	0.000274867	0.000287452	n2o	2.58667
6.72384e-06	1.36885e-05	0.000200203	0.000240693	0.000263657	n2o	2.75329
5.32138e-06	1.15784e-05	0.000182581	0.000221668	0.000262238	n2o	2.91991
5.32138e-06	1.15784e-05	0.000173759	0.000227644	0.000249671	n2o	3.08653
4.84879e-06	4.90953e-06	0.000133118	0.000200093	0.000226802	n2o	3.25312
1.25059e-05	7.26053e-06	0.000138537	0.000188726	0.000220658	n2o	3.4142
1.57544e-05	1.02346e-05	0.000166128	0.000212997	0.000235685	n2o	3.54472
1.47418e-05	8.39655e-06	0.000162404	0.000209353	0.000237055	n2o	3.71134
1.47418e-05	1.28925e-05	0.000172332	0.000230856	0.000250208	n2o	3.87796
2.74072e-05	2.55649e-05	0.000220493	0.000265717	0.000270987	n2o	4.04458
2.09698e-05	3.16914e-05	0.000223279	0.000292274	0.000273469	n2o	4.21119
2.79242e-05	4.57185e-05	0.000233599	0.000353164	0.000375266	n2o	4.37781
2.79242e-05	4.57185e-05	0.000398649	0.000461368	0.000396462	n2o	4.54442
2.79242e-05	4.12226e-05	0.000433358	0.000473794	0.000417122	n2o	4.71104
2.97493e-05	2.85502e-05	0.00043626	0.000486756	0.000416593	n2o	4.87765
2.68991e-05	1.70011e-05	0.000433542	0.000467902	0.000389821	n2o	5.04428
2.4737e-05	1.06313e-05	0.000419426	0.000408275	0.000293728	n2o	5.21089
2.4737e-05	1.06313e-05	0.000240543	0.000303559	0.000233008	n2o	5.37751
2.86214e-05	1.06313e-05	0.000205246	0.000264795	0.000207409	n2o	5.54413
2.42697e-05	2.59844e-05	0.000191742	0.000236572	0.000189342	n2o	5.71075
2.42697e-05	2.59844e-05	0.000170777	0.000232152	0.00018945	n2o	5.87737
1.70826e-05	1.53531e-05	0.000160992	0.00022534	0.000152762	n2o	6.04399
1.70826e-05	1.53531e-05	0.000175394	0.000234402	0.000169296	n2o	6.21061
1.31982e-05	2.27177e-05	0.000155964	0.00021471	0.000164814	n2o	6.37722
8.53704e-07	7.36457e-06	0.000117221	0.000208848	0.000150591	n2o	6.54384
1.32961e-06	7.36457e-06	0.000124905	0.000187274	0.000165581	n2o	6.71047
5.79376e-06	1.34966e-05	0.000139619	0.000194366	0.000216342	n2o	6.87708
1.24533e-05	1.65349e-05	0.000159186	0.000204026	0.000216888	n2o	7.0437
4.80518e-05	5.07593e-05	0.000229948	0.000257758	0.000240971	n2o	7.21032
4.80518e-05	6.46765e-05	0.0002529	0.00024779	0.000235157	n2o	7.37695
5.91165e-05	9.58916e-05	0.000260393	0.000296131	0.000318486	n2o	7.54356
7.27372e-05	0.000105453	0.000316482	0.000353982	0.00032371	n2o	7.71018
6.60777e-05	0.000102415	0.000299877	0.000350155	0.000332819	n2o	7.8768
3.66404e-05	6.44761e-05	0.000255547	0.000328886	0.000324498	n2o	8.04341
4.70171e-05	6.05669e-05	0.000275158	0.000341508	0.000334452	n2o	8.21003
3.54765e-05	3.74798e-05	0.00028038	0.000311835	0.000253964	n2o	8.37665
1.65379e-05	2.17863e-05	0.000186941	0.00021279	0.000201894	n2o	8.54326
1.70641e-05	2.17863e-05	0.000197273	0.000197128	0.000206061	n2o	8.70989
1.09029e-05	1.81359e-05	0.000165768	0.000168862	0.000171056	n2o	8.8765
1.53156e-05	1.59208e-05	0.000162303	0.000164677	0.000178283	n2o	9.04311
1.53156e-05	7.79289e-06	0.000116583	0.000146742	0.000152884	n2o	9.20973
3.35988e-05	3.16453e-05	0.000146115	0.000192273	0.000170804	n2o	9.37634
3.86179e-05	4.55853e-05	0.000153926	0.000193308	0.000168733	n2o	9.54296
4.18557e-05	5.19114e-05	0.000175404	0.000179192	0.000176869	n2o	9.70957
2.70663e-05	4.41185e-05	0.000137194	0.000154	0.00015325	n2o	9.87619
4.35054e-05	6.45813e-05	0.00017931	0.000181496	0.000177604	n2o	10.0428
2.91002e-05	4.07288e-05	0.000159372	0.000146722	0.00016466	n2o	10.2094
2.72058e-05	4.29623e-05	0.000140342	0.000150614	0.000152671	n2o	10.376
2.60489e-05	3.83326e-05	0.000131058	0.000172825	0.000161546	n2o	10.5427
2.60489e-05	3.83326e-05	0.000120795	0.00015761	0.000150872	n2o	10.7093
9.60976e-06	1.78698e-05	0.000106799	0.000141186	0.000150158	n2o	10.8759
5.73177e-06	1.78698e-05	0.000113839	0.000131924	0.000153081	n2o	11.0425
1.84704e-05	1.38909e-05	0.000108468	0.000121399	0.000161534	n2o	11.2091
2.12083e-05	2.01816e-05	0.000126208	0.000126166	0.000181161	n2o	11.3757
2.41253e-05	2.01816e-05	0.000152933	0.000170153	0.000274497	n2o	11.5424
2.41253e-05	2.57129e-05	0.000222914	0.000223799	0.00030269	n2o	11.709
3.15726e-05	3.32613e-05	0.000248439	0.000282702	0.000344401	n2o	11.8756
1.5183e-05	2.10668e-05	0.000252185	0.000278878	0.000342242	n2o	12.0422
1.73438e-05	2.39786e-05	0.000236585	0.000269085	0.000333325	n2o	12.2088
0.302944	0.41438	0.14315	0.132689	0.192619	co2	0.0874257
0.330935	0.339671	0.131422	0.121782	0.171696	co2	0.25404
0.332359	0.272206	0.10717	0.102033	0.153224	co2	0.420653
0.347512	0.0873603	0.0767479	0.0798754	0.115065	co2	0.587272
0.411055	0.0789599	0.0816748	0.0814104	0.104624	co2	0.753892
0.733677	0.0916289	0.0893294	0.0863007	0.0949713	co2	0.920507
0.812975	0.104951	0.0981364	0.0935226	0.0890159	co2	1.08713
0.893017	0.12619	0.109892	0.101053	0.0846909	co2	1.25374
0.948577	0.125506	0.0962407	0.098317	0.107161	co2	1.42036
1.02005	0.120621	0.139453	0.131366	0.105664	co2	1.58697
0.796799	0.135319	0.1192	0.120466	0.106098	co2	1.75359
0.796143	0.115951	0.105582	0.113782	0.106831	co2	1.9202
0.815807	0.116281	0.11192	0.117745	0.109422	co2	2.08682
0.84692	0.132754	0.127203	0.117991	0.0803367	co2	2.25344
0.843064	0.128996	0.0767361	0.0786208	0.0760193	co2	2.42006
0.863103	0.0983284	0.0823303	0.075474	0.0691688	co2	2.58667
0.883613	0.0937669	0.0741746	0.064307	0.0640179	co2	2.75329
0.902156	0.0779854	0.0590991	0.0544396	0.0604784	co2	2.91991
0.923561	0.0621355	0.0511488	0.048486	0.0569634	co2	3.08653
0.943773	0.0493848	0.0424866	0.0418827	0.0540213	co2	3.25312
0.963109	0.0405214	0.0364169	0.037796	0.053357	co2	3.4142
0.970758	0.0320135	0.0325764	0.0337396	0.0510349	co2	3.54472
0.973282	0.027899	0.031032	0.0321696	0.0502876	co2	3.71134
0.975696	0.0333061	0.0381149	0.037288	0.0518182	co2	3.87796
0.977271	0.049227	0.0522822	0.0452609	0.0508005	co2	4.04458
0.957872	0.0525039	0.0445619	0.0376975	0.0455717	co2	4.21119
0.911359	0.0485101	0.0421211	0.0436127	0.0674114	co2	4.37781
0.888834	0.04723	0.0852495	0.0698285	0.0805469	co2	4.54442
0.866357	0.0593865	0.110734	0.0878503	0.0839857	co2	4.71104
0.839001	0.0758122	0.10838	0.0868134	0.0877069	co2	4.87765
0.831209	0.0985534	0.125266	0.100731	0.0956844	co2	5.04428
0.857608	0.112272	0.129587	0.0940274	0.0717721	co2	5.21089
0.843133	0.111411	0.0829519	0.0641679	0.0554938	co2	5.37751
0.881715	0.104069	0.0712242	0.06207	0.060071	co2	5.54413
0.930948	0.0803157	0.0735967	0.0607555	0.0550931	co2	5.71075
0.981363	0.0613989	0.0587277	0.0510378	0.0526957	co2	5.87737
1.07007	0.0655587	0.068005	0.0597137	0.0549648	co2	6.04399
1.19042	0.0747987	0.0744653	0.0623279	0.052196	co2	6.21061
1.22639	0.0596494	0.0461988	0.0362067	0.0410114	co2	6.37722
1.26021	0.0480048	0.0359398	0.0336242	0.0430113	co2	6.54384
1.33186	0.0440684	0.046675	0.0390424	0.0409067	co2	6.71047
1.35545	0.0415239	0.0393513	0.0334942	0.0408805	co2	6.87708
1.36117	0.0511331	0.0474929	0.0421091	0.0463305	co2	7.0437
1.37307	0.0675032	0.0585035	0.0453786	0.0417237	co2	7.21032
1.33869	0.0681923	0.0453029	0.0345908	0.0384036	co2	7.37695
1.2778	0.0689752	0.0491533	0.0405727	0.0508214	co2	7.54356
1.18163	0.0776728	0.070242	0.0539286	0.0566804	co2	7.71018
1.09241	0.085961	0.0691443	0.0539907	0.0601678	co2	7.8768
1.02576	0.0956555	0.0740571	0.0613223	0.0675998	co2	8.04341
0.99948	0.0978578	0.074658	0.059914	0.0650008	co2	8.21003
0.970582	0.0849636	0.0573923	0.0445808	0.0496679	co2	8.37665
1.01902	0.065598	0.0428989	0.0383609	0.0466809	co2	8.54326
1.08888	0.0526709	0.0523782	0.0408784	0.0420426	co2	8.70989
1.12932	0.0428601	0.0398639	0.0325786	0.0382831	co2	8.8765
1.15969	0.0477265	0.044345	0.0376855	0.041528	co2	9.04311
1.16774	0.0529217	0.0486768	0.0425432	0.0446645	co2	9.20973
1.15465	0.0639081	0.0501859	0.0429218	0.0414484	co2	9.37634
1.11305	0.0679022	0.0393576	0.0364364	0.0408608	co2	9.54296
1.08534	0.0657407	0.0399143	0.0356086	0.0406443	co2	9.70957
1.05314	0.0642251	0.0414075	0.0367298	0.0407041	co2	9.87619
1.03275	0.0686906	0.0445115	0.0383922	0.0399605	co2	10.0428
1.00127	0.0644318	0.0381076	0.0327112	0.0396253	co2	10.2094
0.977622	0.0572951	0.0327092	0.0301174	0.0396743	co2	10.376
0.952242	0.0486767	0.0289845	0.0278405	0.0388853	co2	10.5427
0.936931	0.0375961	0.0224093	0.0230095	0.0396068	co2	10.7093
0.912024	0.0288558	0.0168695	0.020633	0.0416624	co2	10.8759
0.903119	0.0271003	0.0218276	0.0245459	0.0427402	co2	11.0425
0.880673	0.0189233	0.0150706	0.0187964	0.0394329	co2	11.2091
0.845193	0.0134494	0.0148296	0.0173165	0.038233	co2	11.3757
0.830532	0.0155029	0.021474	0.0269406	0.0555514	co2	11.5424
0.853801	0.0328942	0.0584884	0.0479006	0.0604785	co2	11.709
0.838289	0.0537237	0.0535457	0.0455397	0.0652898	co2	11.8756
0.825971	0.0793409	0.0658813	0.0570672	0.073433	co2	12.0422
0.843961	0.0856545	0.0661499	0.0573622	0.074278	co2	12.2088

## Sheet: Figure6
Figure 6a							Figure 6b
untreated	H2SO4	HNO3	HNO3(L)H2SO4	HNO3(H)H2SO4	gas	time (days)	treatment	cumulative emission	gas
0.00150715	3.82333e-05	2.87624e-05	1.58925e-05	0.000392267	ch4	0.0874257	H2SO4	2.80529	ch4
0.00152629	6.88235e-05	2.75992e-05	1.99366e-05	0.000296028	ch4	0.25404	H2SO4	2.28027	ch4
0.00433776	0.000104182	2.67033e-05	2.13487e-05	0.000237347	ch4	0.420653	H2SO4	2.95617	ch4
0.00529507	0.000408839	0.000171273	0.000172312	4.31785e-05	ch4	0.587272	HNO3	2.89182	ch4
0.00598348	0.000708742	0.000251801	0.000267004	0.00020817	ch4	0.753892	HNO3	2.65503	ch4
0.00729447	0.00109097	0.00031464	0.000335872	0.000321009	ch4	0.920507	HNO3	2.86419	ch4
0.0086714	0.00148542	0.000361524	0.000380561	0.000412621	ch4	1.08713	HNO3 (L) + H2SO4	1.23492	ch4
0.00794329	0.00191042	0.000398198	0.000414669	0.00048392	ch4	1.25374	HNO3 (L) + H2SO4	1.54358	ch4
0.00920609	0.00212093	0.000275905	0.000288735	0.000527252	ch4	1.42036	HNO3 (L) + H2SO4	1.71766	ch4
0.00906326	0.00225491	0.000329386	0.00030921	0.000645963	ch4	1.58697	HNO3 (H) + H2SO4	1.45133	ch4
0.0086665	0.00266685	0.000352884	0.000319199	0.000663067	ch4	1.75359	HNO3 (H) + H2SO4	3.95037	ch4
0.00949631	0.00318525	0.000369047	0.000330417	0.00066595	ch4	1.9202	HNO3 (H) + H2SO4	1.70331	ch4
0.0104128	0.00371266	0.000387857	0.00034472	0.000671521	ch4	2.08682	untreated	6.98509	ch4
0.0130346	0.00424998	0.000412186	0.000368872	0.000697933	ch4	2.25344	untreated	4.64357	ch4
0.0153003	0.00486133	0.00032512	0.00030268	0.000459601	ch4	2.42006	untreated	4.56721	ch4
0.0255676	0.00490415	0.000543474	0.000461381	0.000402054	ch4	2.58667	H2SO4	0.0158671	n2o
0.0253218	0.0052667	0.000616124	0.000519198	0.000510111	ch4	2.75329	H2SO4	0.0159259	n2o
0.0260194	0.0058635	0.000664091	0.000562587	0.000571277	ch4	2.91991	H2SO4	0.0202886	n2o
0.0267426	0.00653189	0.000673734	0.000579077	0.0006057	ch4	3.08653	HNO3	0.0739145	n2o
0.0296425	0.0074801	0.000712345	0.000635241	0.000691461	ch4	3.25312	HNO3	0.0763353	n2o
0.024213	0.00844639	0.000487296	0.000517433	0.000816173	ch4	3.4142	HNO3	0.0852873	n2o
0.0281478	0.00896636	0.000627507	0.000577654	0.000840721	ch4	3.54472	HNO3 (L) + H2SO4	0.172547	n2o
0.0264131	0.00939926	0.000644604	0.000567882	0.000849638	ch4	3.71134	HNO3 (L) + H2SO4	0.20572	n2o
0.0261193	0.00996864	0.000685231	0.000607108	0.000901042	ch4	3.87796	HNO3 (L) + H2SO4	0.119445	n2o
0.0266275	0.0105732	0.000727235	0.000651306	0.000889589	ch4	4.04458	HNO3 (H) + H2SO4	0.231267	n2o
0.0280297	0.0114806	0.000787078	0.000710024	0.000834776	ch4	4.21119	HNO3 (H) + H2SO4	0.280959	n2o
0.0285749	0.0123256	0.000653488	0.00072422	0.000724617	ch4	4.37781	HNO3 (H) + H2SO4	0.236575	n2o
0.0303039	0.0124474	0.000802149	0.000826746	0.000774926	ch4	4.54442	untreated	0.0408511	n2o
0.0307338	0.0133847	0.00105662	0.00108107	0.000978314	ch4	4.71104	untreated	0.0184402	n2o
0.0321737	0.014218	0.00143647	0.00143549	0.0013902	ch4	4.87765	untreated	0.016894	n2o
0.0342294	0.0150378	0.00196261	0.00182871	0.00181393	ch4	5.04428	H2SO4	125.923	co2
0.0379554	0.0159469	0.00480608	0.0022361	0.00230343	ch4	5.21089	H2SO4	105.301	co2
0.0426748	0.0173229	0.00528884	0.00267755	0.00275285	ch4	5.37751	H2SO4	136.57	co2
0.0430161	0.015276	0.00492952	0.00231636	0.00238725	ch4	5.54413	HNO3	162.636	co2
0.0417901	0.0151619	0.00540896	0.00255264	0.00259584	ch4	5.71075	HNO3	153.393	co2
0.0404367	0.015122	0.00603349	0.00290196	0.00290294	ch4	5.87737	HNO3	169.904	co2
0.0399904	0.015739	0.00448183	0.00341129	0.00328028	ch4	6.04399	HNO3 (L) + H2SO4	128.098	co2
0.0425106	0.0171692	0.00593709	0.00409517	0.0037281	ch4	6.21061	HNO3 (L) + H2SO4	138.511	co2
0.0472479	0.0205018	0.00849163	0.00548161	0.00485832	ch4	6.37722	HNO3 (L) + H2SO4	151.278	co2
0.0510962	0.0213005	0.0137755	0.0060586	0.00533866	ch4	6.54384	HNO3 (H) + H2SO4	118.642	co2
0.0442606	0.0183284	0.0127265	0.0051885	0.00460448	ch4	6.71047	HNO3 (H) + H2SO4	286.041	co2
0.0424994	0.0160232	0.0114348	0.00420039	0.00364864	ch4	6.87708	HNO3 (H) + H2SO4	154.426	co2
0.0427957	0.0134413	0.00935652	0.00300232	0.00260796	ch4	7.0437	untreated	341.168	co2
0.0468308	0.0124423	0.00693824	0.00174098	0.00153699	ch4	7.21032	untreated	157.864	co2
0.0631766	0.0129696	0.000818245	0.000586704	0.00035962	ch4	7.37695	untreated	154.255	co2
0.0788127	0.015166	0.00171704	0.00165112	0.000234053	ch4	7.54356	H2SO4	84.2453	co2-eq100
0.0806831	0.0171112	0.00240212	0.00240138	0.00115628	ch4	7.71018	H2SO4	69.9942	co2-eq100
0.080483	0.0185023	0.00294519	0.00291976	0.00171251	ch4	7.8768	H2SO4	90.5623	co2-eq100
0.0769871	0.0188265	0.00353638	0.00321424	0.00208429	ch4	8.04341	HNO3	115.652	co2-eq100
0.0613616	0.018055	0.00436226	0.00336182	0.00237298	ch4	8.21003	HNO3	110.423	co2-eq100
0.0564434	0.0192509	0.00441035	0.00252315	0.0027013	ch4	8.37665	HNO3	120.592	co2-eq100
0.084815	0.0241616	0.00780237	0.00265561	0.00208932	ch4	8.54326	HNO3 (L) + H2SO4	119.95	co2-eq100
0.0823425	0.0252411	0.00968664	0.00282359	0.00259323	ch4	8.70989	HNO3 (L) + H2SO4	144.948	co2-eq100
0.0831894	0.0261886	0.0131405	0.00317737	0.00459176	ch4	8.8765	HNO3 (L) + H2SO4	106.503	co2-eq100
0.107602	0.0389144	0.0270172	0.00577664	0.0112291	ch4	9.04311	HNO3 (H) + H2SO4	155.225	co2-eq100
0.329631	0.100096	0.0771831	0.0159568	0.0223083	ch4	9.20973	HNO3 (H) + H2SO4	248.07	co2-eq100
0.551088	0.152833	0.123266	0.0278648	0.0393408	ch4	9.37634	HNO3 (H) + H2SO4	164.736	co2-eq100
0.760963	0.259595	0.153495	0.0375638	0.0588057	ch4	9.54296	untreated	210.44	co2-eq100
1.12856	0.27685	0.164453	0.0429509	0.0934941	ch4	9.70957	untreated	135.534	co2-eq100
1.37428	0.317538	0.193206	0.0521253	0.131048	ch4	9.87619	untreated	132.684	co2-eq100
1.40138	0.288731	0.181223	0.0593967	0.17721	ch4	10.0428
1.17586	0.234876	0.138014	0.0501546	0.23324	ch4	10.2094
0.999877	0.135323	0.114186	0.0432479	0.230625	ch4	10.376
0.702091	0.182112	0.113957	0.0436494	0.21053	ch4	10.5427
0.48328	0.138185	0.0851621	0.0357143	0.199469	ch4	10.7093
0.29318	0.113435	0.0601024	0.0241238	0.171517	ch4	10.8759
0.335511	0.112289	0.0622165	0.0272806	0.131328	ch4	11.0425
0.362477	0.100796	0.0567313	0.0273701	0.144861	ch4	11.2091
0.347786	0.0343765	0.0462494	0.0254614	0.161328	ch4	11.3757
0.354656	0.0897918	0.0320325	0.0280799	0.159413	ch4	11.5424
0.336735	0.0782419	0.0246919	0.0292223	0.164495	ch4	11.709
0.316853	0.0717555	0.0184834	0.0343784	0.166387	ch4	11.8756
0.308848	0.0711902	0.0150075	0.030693	0.174073	ch4	12.0422
0.31531	0.0687799	0.0105782	0.0282066	0.175941	ch4	12.2088
0.304641	0.00255648	0.0104902	0.0214362	0.181299	ch4	12.3755
0.31754	0.00255648	0.0689321	0.0296709	0.179671	ch4	12.5421
0.301738	0.00255648	0.0659282	0.0176862	0.176861	ch4	12.7087
0.290394	0.00255648	0.0704972	0.018523	0.169305	ch4	12.8753
0.276976	0.00255648	0.0734857	0.0163562	0.16886	ch4	13.0419
0.276159	0	0.0732919	0.0163562	0.167382	ch4	13.2085
0.274235	0	0.0133069	0.000836798	0.171361	ch4	13.3752
0.298841	0	0.0236708	0.000836798	0.17739	ch4	13.5418
0.346035	0.00180969	0.0414321	2.84161e-05	0.18857	ch4	13.7084
6.9046e-06	1.70513e-05	0.000104521	6.41014e-05	0.00025188	n2o	0.0874257
5.17845e-06	1.80965e-05	0.000141104	0.00010267	0.000254047	n2o	0.25404
7.4012e-06	3.65067e-05	0.000186273	0.000154336	0.000281628	n2o	0.420653
7.4012e-06	3.65067e-05	0.000227972	0.000188705	0.000277249	n2o	0.587272
8.66959e-06	3.80139e-05	0.000271007	0.000248131	0.000312712	n2o	0.753892
1.32303e-05	4.11743e-05	0.000321399	0.000318384	0.00035323	n2o	0.920507
1.7714e-05	4.15426e-05	0.000371612	0.000430467	0.000431751	n2o	1.08713
1.91863e-05	2.60349e-05	0.000411282	0.000511373	0.000522602	n2o	1.25374
2.27189e-05	5.02103e-05	0.000489033	0.000671401	0.000656859	n2o	1.42036
2.30769e-05	5.68724e-05	0.000540203	0.000749001	0.0008423	n2o	1.58697
1.43735e-05	4.34812e-05	0.000568964	0.000799894	0.000929032	n2o	1.75359
9.88979e-06	5.00477e-05	0.000583396	0.000831407	0.00102681	n2o	1.9202
1.0326e-05	4.35258e-05	0.000625729	0.00102741	0.00131987	n2o	2.08682
1.22524e-05	2.23215e-05	0.000741041	0.00143948	0.00220642	n2o	2.25344
1.06259e-05	1.51598e-05	0.00105221	0.00231938	0.00415215	n2o	2.42006
1.71287e-05	1.51598e-05	0.00142695	0.00314167	0.00768208	n2o	2.58667
1.71287e-05	3.97862e-06	0.00199098	0.00407427	0.0117432	n2o	2.75329
1.19617e-05	3.97862e-06	0.00280297	0.0049486	0.0156331	n2o	2.91991
6.50276e-06	1.00758e-06	0.00399116	0.00572264	0.0172415	n2o	3.08653
6.50276e-06	0	0.0055313	0.00615469	0.0175377	n2o	3.25312
0	0	0.00738117	0.00586383	0.0164364	n2o	3.4142
0	0	0.00968245	0.00676216	0.0143334	n2o	3.54472
0	0	0.0101568	0.00678654	0.0134365	n2o	3.71134
2.36708e-06	0	0.00931887	0.00607551	0.0125331	n2o	3.87796
8.99592e-06	6.45736e-06	0.00804601	0.00523528	0.010734	n2o	4.04458
8.99592e-06	6.45736e-06	0.00667161	0.00472805	0.00890043	n2o	4.21119
8.99592e-06	6.45736e-06	0.00459	0.00270985	0.00802348	n2o	4.37781
1.03253e-05	8.1326e-06	0.00391344	0.00164785	0.00493963	n2o	4.54442
7.9582e-06	8.1326e-06	0.00356218	0.000993408	0.0031436	n2o	4.71104
1.32937e-06	1.67524e-06	0.00303679	0.000384671	0.00248848	n2o	4.87765
2.60624e-06	8.45906e-06	0.00232175	0.000209268	0.00174647	n2o	5.04428
8.71257e-06	1.01823e-05	0.00182517	0.000216801	0.000444172	n2o	5.21089
1.97571e-05	2.32652e-05	0.00122273	3.61233e-05	0.000110192	n2o	5.37751
4.93839e-05	2.61813e-05	0.0011837	3.37073e-05	0.000132226	n2o	5.54413
8.19905e-05	5.29626e-05	0.00110799	6.16392e-05	0.000309208	n2o	5.71075
8.49193e-05	4.7518e-05	0.000912197	0.000109507	0.000926116	n2o	5.87737
7.88129e-05	4.57948e-05	0.000538647	0.000128362	0.00146966	n2o	6.04399
7.33646e-05	3.90254e-05	0.000403997	0.000371479	0.00174803	n2o	6.21061
4.37378e-05	3.61093e-05	0.000218532	0.000590368	0.00198293	n2o	6.37722
1.11312e-05	9.328e-06	0.000269333	0.00750275	0.00201518	n2o	6.54384
6.92557e-06	7.98881e-06	0.00277134	0.00891694	0.00530296	n2o	6.71047
6.92557e-06	7.98881e-06	0.00529113	0.0106436	0.00664892	n2o	6.87708
0	0	0.00773133	0.0123098	0.0084637	n2o	7.0437
0	0	0.010325	0.0145368	0.010484	n2o	7.21032
0	0	0.0128047	0.0108419	0.0134107	n2o	7.37695
0	0	0.0123587	0.0100083	0.0147235	n2o	7.54356
0	0	0.0100083	0.00897312	0.0136134	n2o	7.71018
0	3.78186e-07	0.00762345	0.00793609	0.0122864	n2o	7.8768
0	3.78186e-07	0.0050183	0.00646244	0.0108866	n2o	8.04341
0	3.78186e-07	0.00241019	0.00420819	0.00857585	n2o	8.21003
0	3.78186e-07	0.000312979	0.0048855	0.00426108	n2o	8.37665
1.20363e-06	3.78186e-07	0.000120523	0.00540216	0.00489666	n2o	8.54326
1.20363e-06	0	3.70238e-05	0.00525566	0.00501893	n2o	8.70989
5.30744e-06	5.03044e-06	3.76099e-05	0.00485644	0.00462515	n2o	8.8765
1.34543e-05	5.66133e-06	8.3289e-05	0.00499173	0.00434448	n2o	9.04311
1.34543e-05	5.66133e-06	0.000154663	0.00480772	0.00713466	n2o	9.20973
1.22506e-05	5.66133e-06	0.000482173	0.00480528	0.00836988	n2o	9.37634
1.22506e-05	5.66133e-06	0.000491021	0.00465452	0.00794763	n2o	9.54296
8.14681e-06	6.30887e-07	0.000480697	0.00406577	0.0100874	n2o	9.70957
0	0	0.000441398	0.00338609	0.00972632	n2o	9.87619
0	0	0.000679147	0.00317858	0.0061652	n2o	10.0428
7.79349e-05	0	0.000638034	0.00229812	0.00372389	n2o	10.2094
0.000101084	0	0.000914627	0.00217619	0.00355246	n2o	10.376
0.000141149	0	0.000924346	0.00302082	0.00180755	n2o	10.5427
0.000226153	0	0.000960351	0.00355681	0.00217422	n2o	10.7093
0.000381789	0	0.000645276	0.0031182	0.00289449	n2o	10.8759
0.000562772	0	0.000389519	0.00389779	0.00415881	n2o	11.0425
0.000889708	0	0.000107898	0.00453399	0.0060796	n2o	11.2091
0.00125996	0	0.000136044	0.00546219	0.00734988	n2o	11.3757
0.00176977	0	0.000240071	0.00571794	0.0100877	n2o	11.5424
0.00201798	4.76135e-05	0.00119844	0.00843206	0.0114623	n2o	11.709
0.00241286	4.76135e-05	0.00177253	0.0101885	0.014587	n2o	11.8756
0.00270357	0.000273325	0.00292503	0.0125684	0.0161785	n2o	12.0422
0.0030683	0.000455116	0.00412794	0.0144594	0.0188292	n2o	12.2088
0.00333177	0.000455116	0.00502957	0.0175633	0.0219219	n2o	12.3755
0.00360938	0.000640337	0.0310851	0.0419311	0.0283018	n2o	12.5421
0.00417627	0.000640337	0.030475	0.0390434	0.0425999	n2o	12.7087
0.00399131	0.000682255	0.0301205	0.0371207	0.0418416	n2o	12.8753
0.00404242	0.000512072	0.029803	0.0343564	0.0393787	n2o	13.0419
0.00378317	0.0012952	0.0294433	0.0306361	0.0353407	n2o	13.2085
0.00378481	0.0017137	0.00361299	0.00423008	0.0280445	n2o	13.3752
0.00295539	0.00186887	0.00426759	0.00504275	0.0114292	n2o	13.5418
0.00320782	0.00194565	0.00410725	0.00432134	0.0113175	n2o	13.7084
0.410936	0.0836354	0.0930793	0.0840095	0.641461	co2	0.0874257
0.525246	0.0904801	0.098934	0.0894243	0.535105	co2	0.25404
0.617138	0.109319	0.117535	0.11116	0.458467	co2	0.420653
0.788817	0.180797	0.172493	0.15932	0.23042	co2	0.587272
0.851623	0.183719	0.157947	0.148315	0.220282	co2	0.753892
0.889951	0.198726	0.162663	0.157827	0.218105	co2	0.920507
0.914483	0.206416	0.159591	0.163861	0.219403	co2	1.08713
0.949885	0.201663	0.143531	0.163526	0.237865	co2	1.25374
1.0242	0.167606	0.115427	0.170345	0.273856	co2	1.42036
1.06104	0.191986	0.150433	0.212229	0.339083	co2	1.58697
1.07813	0.204707	0.170992	0.249888	0.405737	co2	1.75359
1.0741	0.233065	0.216006	0.308756	0.500348	co2	1.9202
1.06121	0.27325	0.273496	0.374348	0.60405	co2	2.08682
1.06668	0.3231	0.340161	0.435103	0.699049	co2	2.25344
1.11698	0.371359	0.397696	0.491274	0.747707	co2	2.42006
1.24814	0.439412	0.454808	0.543828	0.825237	co2	2.58667
1.27012	0.51208	0.519257	0.598641	0.848676	co2	2.75329
1.29661	0.578824	0.578346	0.641536	0.889092	co2	2.91991
1.3324	0.644331	0.630971	0.680948	0.950927	co2	3.08653
1.37621	0.715811	0.679194	0.731168	1.02256	co2	3.25312
1.34326	0.776685	0.733649	0.782029	1.08482	co2	3.4142
1.41993	0.82441	0.755563	0.782057	1.1537	co2	3.54472
1.44218	0.837473	0.796248	0.809462	1.13884	co2	3.71134
1.4278	0.886453	0.86401	0.862505	1.15302	co2	3.87796
1.44121	0.939457	0.912996	0.932199	1.16926	co2	4.04458
1.47236	1.00391	0.944168	0.993577	1.19065	co2	4.21119
1.51636	1.07584	0.97692	1.07908	1.20272	co2	4.37781
1.57942	1.18308	1.02658	1.1666	1.24328	co2	4.54442
1.66665	1.23097	1.02745	1.19315	1.29972	co2	4.71104
1.74317	1.29135	1.0487	1.21727	1.3287	co2	4.87765
1.83116	1.33827	1.07514	1.24229	1.33715	co2	5.04428
1.919	1.3673	1.10913	1.26479	1.36039	co2	5.21089
1.9547	1.36217	1.07994	1.23884	1.37855	co2	5.37751
1.98033	1.41529	1.20582	1.29894	1.32353	co2	5.54413
1.97526	1.39135	1.26197	1.30591	1.35097	co2	5.71075
1.96932	1.38653	1.31854	1.33565	1.38859	co2	5.87737
2.01596	1.44303	1.3785	1.42432	1.47846	co2	6.04399
2.16778	1.54729	1.48482	1.55877	1.6201	co2	6.21061
2.29129	1.58401	1.47188	1.64955	1.75127	co2	6.37722
2.41932	1.62055	1.50212	1.93198	1.79048	co2	6.54384
2.35198	1.54375	1.63851	1.86466	1.78951	co2	6.71047
2.45193	1.5879	1.83889	1.82826	1.70836	co2	6.87708
2.68126	1.63779	1.94829	1.70755	1.63398	co2	7.0437
3.24638	1.73568	2.15295	1.59798	1.5485	co2	7.21032
4.63057	1.90455	2.57546	1.40513	1.53381	co2	7.37695
5.40144	2.03226	2.72834	1.47871	1.74422	co2	7.54356
5.59275	1.94617	2.79326	1.4776	1.82607	co2	7.71018
5.63092	1.92275	2.93199	1.6741	1.88624	co2	7.8768
5.46999	2.00909	2.99023	1.91932	2.09764	co2	8.04341
4.49295	2.10363	2.87502	2.12669	2.32787	co2	8.21003
4.31119	2.39217	3.01261	2.43038	2.4079	co2	8.37665
4.48274	2.78295	3.32093	2.70174	2.67277	co2	8.54326
4.43018	3.04197	3.53803	2.83361	2.93216	co2	8.70989
4.42196	3.2013	3.74544	2.94846	3.13422	co2	8.8765
5.48415	4.58887	5.32578	4.23117	3.57424	co2	9.04311
12.2106	9.3607	9.36127	7.06827	6.47288	co2	9.20973
20.5323	13.6575	13.3212	10.2107	10.3043	co2	9.37634
25.2785	14.4017	13.6236	10.3855	13.7378	co2	9.54296
29.7824	14.3089	13.548	10.2497	16.8233	co2	9.70957
34.7449	15.4294	14.2317	9.96011	20.0858	co2	9.87619
40.986	12.3242	13.623	10.1971	22.2863	co2	10.0428
33.7064	7.9586	9.97644	7.31678	26.7566	co2	10.2094
30.6924	7.96128	10.7543	7.95003	25.0605	co2	10.376
28.0486	8.93298	11.8112	8.76064	23.565	co2	10.5427
23.799	7.2625	10.8343	8.62345	21.6029	co2	10.7093
12.9709	6.3928	8.66755	6.50268	18.3696	co2	10.8759
14.2901	7.12848	9.39663	7.48654	12.1015	co2	11.0425
14.9447	6.70568	9.45199	8.01975	12.357	co2	11.2091
14.8704	5.67557	9.52628	8.5286	12.5784	co2	11.3757
14.3165	4.38946	8.37887	8.00228	12.6345	co2	11.5424
13.4486	3.42396	8.29404	7.97949	12.4579	co2	11.709
12.4315	2.31626	8.20379	7.89495	12.2203	co2	11.8756
11.8866	1.59089	8.06201	7.29025	11.9897	co2	12.0422
11.8728	1.40996	8.21139	6.94607	11.9512	co2	12.2088
12.2327	1.59719	9.42443	7.56812	12.149	co2	12.3755
12.818	1.14097	10.2268	8.06449	12.2316	co2	12.5421
12.1299	0.89682	9.06244	6.46274	11.7152	co2	12.7087
11.5458	1.00126	9.05182	6.36234	11.2352	co2	12.8753
11.2977	1.07486	8.93655	6.20816	10.8246	co2	13.0419
11.344	1.43913	8.70851	5.75871	10.4216	co2	13.2085
11.3159	1.89521	8.04968	5.11618	10.3464	co2	13.3752
12.6515	2.48012	9.71181	6.3816	10.9504	co2	13.5418
14.9239	3.32979	10.8485	6.93165	12.2281	co2	13.7084
